# Supplementary material for: Cell-Cultured Influenza Vaccine Enhances IFN-γ+ T Cell and Memory T Cell Responses Following A/Victoria/2570/2019 IVR-215 (A/H1N1) Infection
Source: Vaccines (Basel). 2024 Dec 11;12(12):1392. doi: 10.3390/vaccines12121392 (PMC11680451; doi:10.3390/vaccines12121392)
Supplement: Supplementary file 1 [file vaccines-12-01392-s001.zip]

Archive with 1 entries (1 files):
- vaccines-3296145-supplementary.pdf
